# Supplementary material for: Prairie plants harbor distinct and beneficial root-endophytic bacterial communities
Source: PLoS One. 2020 Jun 23;15(6):e0234537. doi: 10.1371/journal.pone.0234537 (PMC7310688; doi:10.1371/journal.pone.0234537)
Supplement: S3 Table — (XLSX) [file pone.0234537.s009.xlsx]

## Sheet: OTU_45_pairwise_t_test
	Carduus_nutans	Conyza_canadensis	Heliopsis_helianthoides	Monarada_fistulosa
Conyza_canadensis	2.16473e-13	NA	NA	NA
Heliopsis_helianthoides	1.57723e-10	1	NA	NA
Monarada_fistulosa	7.528e-14	1	1	NA
Ratibida_pinnata	1.08997e-08	0.515035	1	0.6665

## Sheet: OTU_50_pairwise_t_test
	Carduus_nutans	Conyza_canadensis	Heliopsis_helianthoides	Monarada_fistulosa
Conyza_canadensis	1	NA	NA	NA
Heliopsis_helianthoides	1	1	NA	NA
Monarada_fistulosa	2.42001e-08	3.35841e-08	2.06967e-07	NA
Ratibida_pinnata	1	1	1	4.67534e-08

## Sheet: OTU_109_pairwise_t_test
	Carduus_nutans	Conyza_canadensis	Heliopsis_helianthoides	Monarada_fistulosa
Conyza_canadensis	1	NA	NA	NA
Heliopsis_helianthoides	1	1	NA	NA
Monarada_fistulosa	9.28495e-12	1.87343e-10	2.6297e-09	NA
Ratibida_pinnata	1	1	1	4.58901e-10

## Sheet: OTU_168_pairwise_t_test
	Carduus_nutans	Conyza_canadensis	Heliopsis_helianthoides	Monarada_fistulosa
Conyza_canadensis	1	NA	NA	NA
Heliopsis_helianthoides	1.75728e-30	1.14244e-31	NA	NA
Monarada_fistulosa	1	1	1.03272e-34	NA
Ratibida_pinnata	1	1	1.16308e-33	1

## Sheet: OTU_179_pairwise_t_test
	Carduus_nutans	Conyza_canadensis	Heliopsis_helianthoides	Monarada_fistulosa
Conyza_canadensis	1	NA	NA	NA
Heliopsis_helianthoides	1	0.339761	NA	NA
Monarada_fistulosa	1.36877e-05	5.27353e-08	0.00119029	NA
Ratibida_pinnata	1	1	0.134705	4.51277e-09

## Sheet: OTU_193_pairwise_t_test
	Carduus_nutans	Conyza_canadensis	Heliopsis_helianthoides	Monarada_fistulosa
Conyza_canadensis	1	NA	NA	NA
Heliopsis_helianthoides	1	1	NA	NA
Monarada_fistulosa	1.15273e-11	4.96556e-09	1.37315e-09	NA
Ratibida_pinnata	1	1	1	2.28764e-12

## Sheet: OTU_197_pairwise_t_test
	Carduus_nutans	Conyza_canadensis	Heliopsis_helianthoides	Monarada_fistulosa
Conyza_canadensis	0.000219384	NA	NA	NA
Heliopsis_helianthoides	0.000222068	1	NA	NA
Monarada_fistulosa	0.00112638	1	1	NA
Ratibida_pinnata	8.20265e-06	1	1	1

## Sheet: OTU_229_pairwise_t_test
	Carduus_nutans	Conyza_canadensis	Heliopsis_helianthoides	Monarada_fistulosa
Conyza_canadensis	1	NA	NA	NA
Heliopsis_helianthoides	1	1	NA	NA
Monarada_fistulosa	1	1	1	NA
Ratibida_pinnata	6.26718e-07	2.43926e-09	3.38358e-08	1.5563e-09

## Sheet: OTU_261_pairwise_t_test
	Carduus_nutans	Conyza_canadensis	Heliopsis_helianthoides	Monarada_fistulosa
Conyza_canadensis	1	NA	NA	NA
Heliopsis_helianthoides	6.4362e-07	1.70526e-06	NA	NA
Monarada_fistulosa	1	1	3.91508e-07	NA
Ratibida_pinnata	1	1	4.51265e-06	1

## Sheet: OTU_301_pairwise_t_test
	Carduus_nutans	Conyza_canadensis	Heliopsis_helianthoides	Monarada_fistulosa
Conyza_canadensis	1	NA	NA	NA
Heliopsis_helianthoides	1	1	NA	NA
Monarada_fistulosa	1	1	1	NA
Ratibida_pinnata	4.96693e-06	3.65316e-06	0.00128777	8.02897e-06

[truncated: 3 more sheets: OTU_344_pairwise_t_test, OTU_379_pairwise_t_test, OTU_415_pairwise_t_test]
