# Supplementary material for: Prairie plants harbor distinct and beneficial root-endophytic bacterial communities
Source: PLoS One. 2020 Jun 23;15(6):e0234537. doi: 10.1371/journal.pone.0234537 (PMC7310688; doi:10.1371/journal.pone.0234537)
Supplement: S5 Table — (XLSX) [file pone.0234537.s011.xlsx]

## Sheet: Sheet1
OTU	Kingdom	Phylum	Class	Order	Family	Genus	Species
OTU_3	Bacteria	Proteobacteria	Gammaproteobacteria	Enterobacteriales	Enterobacteriaceae
OTU_4	Bacteria	Firmicutes	Bacilli	Bacillales	Bacillaceae	Bacillus
OTU_5	Bacteria	Proteobacteria	Alphaproteobacteria	Rhizobiales	Rhizobiaceae	Rhizobium
OTU_6	Bacteria	Proteobacteria	Alphaproteobacteria	Rhizobiales	Rhizobiaceae	Agrobacterium
OTU_7	Bacteria	Proteobacteria	Betaproteobacteria	Burkholderiales	Oxalobacteraceae
OTU_8	Bacteria	Firmicutes	Bacilli	Bacillales	Alicyclobacillaceae	Alicyclobacillus
OTU_9	Bacteria	Actinobacteria	Actinobacteria	Actinomycetales	Streptomycetaceae	Streptomyces	NA
OTU_10	Bacteria	Proteobacteria	Betaproteobacteria	Burkholderiales	Comamonadaceae	NA	NA
OTU_11	Bacteria	Proteobacteria	Alphaproteobacteria	Rhodospirillales	Rhodospirillaceae	Azospirillum
OTU_12	Bacteria	Proteobacteria	Gammaproteobacteria	Pseudomonadales	Pseudomonadaceae	Pseudomonas
OTU_13	Bacteria	Proteobacteria	Betaproteobacteria	Burkholderiales	Burkholderiaceae	Candidatus Glomeribacter	gigasporarum
OTU_14	Bacteria	Proteobacteria	Gammaproteobacteria	Pseudomonadales	Pseudomonadaceae	Pseudomonas	NA
OTU_15	Bacteria	Firmicutes	Bacilli	Bacillales	Bacillaceae	Bacillus	flexus
OTU_16	Bacteria	Proteobacteria	Gammaproteobacteria	Xanthomonadales	Xanthomonadaceae	Pseudoxanthomonas	mexicana
OTU_17	Bacteria	Bacteroidetes	Cytophagia	Cytophagales	Cytophagaceae
OTU_18	Bacteria	Proteobacteria	Alphaproteobacteria	Rhizobiales	Rhizobiaceae	Agrobacterium
OTU_19	Bacteria	Cyanobacteria	4C0d-2	SM1D11
OTU_20	Bacteria	Proteobacteria	Alphaproteobacteria	Caulobacterales	Caulobacteraceae	Asticcacaulis	biprosthecium
OTU_21	Bacteria	Proteobacteria	Alphaproteobacteria	Sphingomonadales	Sphingomonadaceae	Sphingomonas
OTU_22	Bacteria	Bacteroidetes	[Saprospirae]	[Saprospirales]	Chitinophagaceae
OTU_23	Bacteria	Proteobacteria	Alphaproteobacteria	Rhizobiales	Bradyrhizobiaceae
OTU_24	Bacteria	Firmicutes	Bacilli	Bacillales	Bacillaceae	Bacillus
OTU_25	Bacteria	Bacteroidetes	Cytophagia	Cytophagales	Cytophagaceae
OTU_26	Bacteria	Bacteroidetes	[Saprospirae]	[Saprospirales]	Chitinophagaceae
OTU_27	Bacteria	Proteobacteria	Alphaproteobacteria	Caulobacterales	Caulobacteraceae	Caulobacter	henricii
OTU_28	Bacteria	Bacteroidetes	[Saprospirae]	[Saprospirales]	Chitinophagaceae	Segetibacter
OTU_29	Bacteria	Proteobacteria	Betaproteobacteria	Burkholderiales	Comamonadaceae	Tepidimonas
OTU_30	Bacteria	Bacteroidetes	Sphingobacteriia	Sphingobacteriales	Sphingobacteriaceae
OTU_31	Bacteria	Proteobacteria	Gammaproteobacteria	Xanthomonadales	Xanthomonadaceae	Lysobacter
OTU_32	Bacteria	Bacteroidetes	[Saprospirae]	[Saprospirales]	Chitinophagaceae	NA	NA
OTU_33	Bacteria	Proteobacteria	Betaproteobacteria	Methylophilales	Methylophilaceae	Methylotenera	mobilis
OTU_34	Bacteria	Bacteroidetes	[Saprospirae]	[Saprospirales]	Chitinophagaceae	Chitinophaga
OTU_35	Bacteria	Proteobacteria	Gammaproteobacteria	Xanthomonadales	Xanthomonadaceae
OTU_36	Bacteria	Proteobacteria	Betaproteobacteria	Burkholderiales	Alcaligenaceae	Achromobacter
OTU_37	Bacteria	Proteobacteria	Alphaproteobacteria	Rhizobiales	Phyllobacteriaceae	Mesorhizobium
OTU_38	Bacteria	Proteobacteria	Alphaproteobacteria	Rhizobiales	Hyphomicrobiaceae	Rhodoplanes
OTU_39	Bacteria	Proteobacteria	Alphaproteobacteria	Rhizobiales	Xanthobacteraceae	Labrys
OTU_40	Bacteria	Proteobacteria	Betaproteobacteria	Burkholderiales	Oxalobacteraceae	NA	NA
OTU_41	Bacteria	Firmicutes	Bacilli	Bacillales	Paenibacillaceae	Paenibacillus
OTU_42	Bacteria	Planctomycetes	Planctomycetia	Pirellulales	Pirellulaceae
OTU_43	Bacteria	Proteobacteria	Betaproteobacteria	NA	NA	NA	NA
OTU_44	Bacteria	Proteobacteria	Gammaproteobacteria	Enterobacteriales	Enterobacteriaceae
OTU_45	Bacteria	Proteobacteria	Betaproteobacteria	Burkholderiales	Burkholderiaceae	Burkholderia	bryophila
OTU_46	Bacteria	Proteobacteria	Alphaproteobacteria	Rhodospirillales	Rhodospirillaceae
OTU_47	Bacteria	Actinobacteria	Thermoleophilia	Solirubrobacterales	Conexibacteraceae	Conexibacter
OTU_48	Bacteria	Proteobacteria	Betaproteobacteria	Methylophilales	Methylophilaceae
OTU_49	Bacteria	Actinobacteria	Actinobacteria	Actinomycetales	Microbacteriaceae	Cryocola
OTU_50	Bacteria	Proteobacteria	Alphaproteobacteria
OTU_51	Bacteria	Bacteroidetes	Sphingobacteriia	Sphingobacteriales	Sphingobacteriaceae
OTU_52	Bacteria	Firmicutes	Bacilli	Bacillales	Bacillaceae	Bacillus	selenatarsenatis
OTU_53	Bacteria	Bacteroidetes	Cytophagia	Cytophagales	Cytophagaceae
OTU_54	Bacteria	Bacteroidetes	Flavobacteriia	Flavobacteriales	Flavobacteriaceae	Flavobacterium
OTU_55	Bacteria	Actinobacteria	Actinobacteria	Actinomycetales	Micromonosporaceae	Actinoplanes
OTU_56	Bacteria	Bacteroidetes	[Saprospirae]	[Saprospirales]	Chitinophagaceae	Chitinophaga
OTU_57	Bacteria	Firmicutes	Bacilli	Bacillales	Bacillaceae
OTU_58	Bacteria	Proteobacteria	Betaproteobacteria	Burkholderiales	Comamonadaceae	NA	NA
OTU_59	Bacteria	Actinobacteria	Actinobacteria	Actinomycetales	Cellulomonadaceae	Cellulomonas
OTU_60	Bacteria	Actinobacteria	Actinobacteria	Actinomycetales	Streptomycetaceae	Streptomyces
OTU_61	Bacteria	Proteobacteria	Gammaproteobacteria	Pseudomonadales	Moraxellaceae	Acinetobacter
OTU_62	Bacteria	Proteobacteria	Gammaproteobacteria	Alteromonadales	Alteromonadaceae	Cellvibrio
OTU_63	Bacteria	Proteobacteria	Gammaproteobacteria	Xanthomonadales	Xanthomonadaceae	Pseudoxanthomonas
OTU_64	Bacteria	Proteobacteria	Gammaproteobacteria	Xanthomonadales	Sinobacteraceae	Steroidobacter
OTU_65	Bacteria	Proteobacteria	Gammaproteobacteria	Xanthomonadales	Xanthomonadaceae	Dokdonella
OTU_66	Bacteria	Proteobacteria	Alphaproteobacteria	Sphingomonadales	Erythrobacteraceae
OTU_67	Bacteria	Proteobacteria	Alphaproteobacteria	Rhodospirillales	Rhodospirillaceae
OTU_68	Bacteria	Chloroflexi	Ktedonobacteria	Ktedonobacterales	Ktedonobacteraceae
OTU_69	Bacteria	Bacteroidetes	[Saprospirae]	[Saprospirales]	Chitinophagaceae
OTU_70	Bacteria	Proteobacteria	Deltaproteobacteria	Myxococcales
OTU_71	Bacteria	Proteobacteria	Betaproteobacteria	Burkholderiales	Comamonadaceae	NA	NA
OTU_72	Bacteria	Proteobacteria	Gammaproteobacteria	Xanthomonadales	Xanthomonadaceae	Rhodanobacter
OTU_73	Bacteria	Actinobacteria	Actinobacteria	Actinomycetales	NA	NA	NA
OTU_74	Bacteria	Proteobacteria	Alphaproteobacteria	Sphingomonadales	Erythrobacteraceae
OTU_75	Bacteria	Proteobacteria	Alphaproteobacteria	Rhizobiales	Hyphomicrobiaceae	Hyphomicrobium
OTU_76	Bacteria	Proteobacteria	Alphaproteobacteria	Rhizobiales	Rhizobiaceae	Agrobacterium
OTU_77	Bacteria	Actinobacteria	Actinobacteria	Actinomycetales	Microbacteriaceae	Salinibacterium
OTU_78	Bacteria	Proteobacteria	Betaproteobacteria	Burkholderiales	Comamonadaceae
OTU_79	Bacteria	Proteobacteria	Betaproteobacteria	Burkholderiales	Oxalobacteraceae
OTU_81	Bacteria	Planctomycetes	Planctomycetia	Planctomycetales	Planctomycetaceae	Planctomyces
OTU_82	Bacteria	Bacteroidetes	[Saprospirae]	[Saprospirales]	Chitinophagaceae	Flavisolibacter
OTU_83	Bacteria	Proteobacteria	Alphaproteobacteria	Caulobacterales	Caulobacteraceae	Phenylobacterium
OTU_84	Bacteria	Verrucomicrobia	Verrucomicrobiae	Verrucomicrobiales	Verrucomicrobiaceae
OTU_85	Bacteria	Proteobacteria	Alphaproteobacteria	Rhizobiales
OTU_86	Bacteria	FBP
OTU_87	Bacteria	Actinobacteria	Actinobacteria	Actinomycetales	Micromonosporaceae	NA	NA
OTU_88	Bacteria	Proteobacteria	Alphaproteobacteria	Sphingomonadales	Sphingomonadaceae	Sphingobium
OTU_89	Bacteria	Proteobacteria	Gammaproteobacteria	Pseudomonadales	Pseudomonadaceae
OTU_90	Bacteria	Proteobacteria	Gammaproteobacteria	Xanthomonadales	Sinobacteraceae
OTU_91	Bacteria	Proteobacteria	Alphaproteobacteria	Sphingomonadales	Sphingomonadaceae	Sphingobium
OTU_92	Bacteria	Bacteroidetes	[Saprospirae]	[Saprospirales]	Chitinophagaceae
OTU_93	Bacteria	Bacteroidetes	Cytophagia	Cytophagales	Cytophagaceae
OTU_94	Bacteria	Planctomycetes	Planctomycetia	Planctomycetales	Planctomycetaceae	Planctomyces
OTU_95	Bacteria	Actinobacteria	Actinobacteria	Actinomycetales	Micromonosporaceae
OTU_96	Bacteria	Bacteroidetes	Cytophagia	Cytophagales	Cytophagaceae
OTU_97	Bacteria	Spirochaetes	[Leptospirae]	[Leptospirales]	Leptospiraceae	Turneriella
OTU_98	Bacteria	Proteobacteria	Alphaproteobacteria	Rhodospirillales	Rhodospirillaceae
OTU_99	Bacteria	Proteobacteria	Betaproteobacteria	IS-44
OTU_100	Bacteria	Proteobacteria	Alphaproteobacteria	Rhizobiales	Hyphomicrobiaceae	Rhodoplanes
OTU_101	Bacteria	Bacteroidetes	[Saprospirae]	[Saprospirales]	Chitinophagaceae	Chitinophaga
OTU_102	Bacteria	Actinobacteria	Actinobacteria	Actinomycetales	Micromonosporaceae	NA	NA
OTU_103	Bacteria	Fibrobacteres	Fibrobacteria	258ds10
OTU_104	Bacteria	Proteobacteria	Alphaproteobacteria	Sphingomonadales	Sphingomonadaceae	Novosphingobium
OTU_105	Bacteria	Proteobacteria	Alphaproteobacteria	Rhizobiales	Phyllobacteriaceae
OTU_107	Bacteria	Bacteroidetes	[Saprospirae]	[Saprospirales]	Chitinophagaceae
OTU_108	Bacteria	Actinobacteria	Actinobacteria	Actinomycetales	Micrococcaceae
OTU_109	Bacteria	Cyanobacteria	4C0d-2	SM1D11
OTU_110	Bacteria	Proteobacteria	Alphaproteobacteria	Sphingomonadales	Sphingomonadaceae	Kaistobacter
OTU_111	Bacteria	Actinobacteria	Actinobacteria	Actinomycetales	Micrococcaceae
OTU_113	Unassigned	NA	NA	NA	NA	NA	NA
OTU_114	Bacteria	Bacteroidetes	Cytophagia	Cytophagales	Cytophagaceae
OTU_116	Bacteria	Proteobacteria	Betaproteobacteria	Methylophilales	Methylophilaceae
OTU_117	Bacteria	Proteobacteria	Alphaproteobacteria	Rhizobiales	Hyphomicrobiaceae	Hyphomicrobium
OTU_118	Unassigned	NA	NA	NA	NA	NA	NA
OTU_119	Bacteria	Proteobacteria	Deltaproteobacteria	Myxococcales	Haliangiaceae
OTU_120	Bacteria	Proteobacteria	Alphaproteobacteria	Rhizobiales
OTU_121	Bacteria	Proteobacteria	Deltaproteobacteria	Myxococcales
OTU_122	Bacteria	Proteobacteria	Alphaproteobacteria	Rhodospirillales	Rhodospirillaceae
OTU_123	Bacteria	Proteobacteria	Alphaproteobacteria	Sphingomonadales	Sphingomonadaceae	Sphingopyxis	alaskensis
OTU_124	Bacteria	Actinobacteria	Actinobacteria	Actinomycetales	Micromonosporaceae
OTU_125	Bacteria	Proteobacteria	Alphaproteobacteria	Rhodospirillales	Rhodospirillaceae	Phaeospirillum	fulvum
OTU_126	Bacteria	Tenericutes	Mollicutes	Anaeroplasmatales	Anaeroplasmataceae	Asteroleplasma
OTU_127	Bacteria	Proteobacteria	Alphaproteobacteria	Rhizobiales	Phyllobacteriaceae	Mesorhizobium
OTU_128	Bacteria	Proteobacteria	Alphaproteobacteria	Rhizobiales	Methylobacteriaceae	Methylobacterium
OTU_129	Bacteria	Actinobacteria	Thermoleophilia	Solirubrobacterales	Conexibacteraceae
OTU_131	Bacteria	Proteobacteria	Alphaproteobacteria	Caulobacterales	Caulobacteraceae
OTU_132	Bacteria	Planctomycetes	Planctomycetia	Pirellulales	Pirellulaceae
OTU_133	Bacteria	Bacteroidetes	[Saprospirae]	[Saprospirales]	Chitinophagaceae
OTU_134	Bacteria	Actinobacteria	Actinobacteria	Actinomycetales	Intrasporangiaceae	Phycicoccus
OTU_135	Bacteria	Tenericutes	Mollicutes	Anaeroplasmatales	Anaeroplasmataceae	Asteroleplasma
OTU_136	Bacteria	Planctomycetes	Planctomycetia	Planctomycetales	Planctomycetaceae	Planctomyces
OTU_137	Bacteria	Bacteroidetes	[Saprospirae]	[Saprospirales]	Chitinophagaceae
OTU_138	Bacteria	Proteobacteria	Alphaproteobacteria	Rhizobiales	Hyphomicrobiaceae	Devosia
OTU_139	Bacteria	Tenericutes	Mollicutes	Anaeroplasmatales	Anaeroplasmataceae	Asteroleplasma
OTU_140	Bacteria	Proteobacteria	Alphaproteobacteria	Sphingomonadales	Erythrobacteraceae
OTU_141	Bacteria	Cyanobacteria	Synechococcophycideae	Pseudanabaenales	Pseudanabaenaceae
OTU_142	Bacteria	Proteobacteria	Betaproteobacteria	NA	NA	NA	NA
OTU_144	Bacteria	Proteobacteria	Alphaproteobacteria	Caulobacterales	Caulobacteraceae	Asticcacaulis
OTU_147	Bacteria	OD1
OTU_148	Bacteria	Proteobacteria	Alphaproteobacteria	Sphingomonadales	Sphingomonadaceae	Kaistobacter
OTU_149	Bacteria	Proteobacteria	Alphaproteobacteria	Rhizobiales	Phyllobacteriaceae
OTU_150	Bacteria	Bacteroidetes	Cytophagia	Cytophagales	Cytophagaceae
OTU_151	Bacteria	Proteobacteria	Alphaproteobacteria	Rhizobiales	Rhizobiaceae	Kaistia
OTU_152	Bacteria	Firmicutes	Bacilli	Bacillales	Alicyclobacillaceae	Alicyclobacillus
OTU_153	Bacteria	Verrucomicrobia	Opitutae	Opitutales	Opitutaceae
OTU_154	Bacteria	Verrucomicrobia	Verrucomicrobiae	Verrucomicrobiales	Verrucomicrobiaceae	Luteolibacter
OTU_155	Bacteria	Chloroflexi	Anaerolineae	SBR1031	A4b
OTU_156	Bacteria	Bacteroidetes	Cytophagia	Cytophagales	Cytophagaceae	Dyadobacter
OTU_157	Bacteria	Firmicutes	Bacilli	Bacillales	Paenibacillaceae	Paenibacillus
OTU_158	Bacteria	Proteobacteria	Deltaproteobacteria	Myxococcales
OTU_159	Bacteria	Proteobacteria	Gammaproteobacteria	Xanthomonadales	Xanthomonadaceae	Stenotrophomonas	acidaminiphila
OTU_160	Bacteria	Proteobacteria	Alphaproteobacteria	Sphingomonadales	Sphingomonadaceae	Sphingopyxis
OTU_161	Bacteria	Bacteroidetes	[Saprospirae]	[Saprospirales]	Chitinophagaceae
OTU_162	Bacteria	Proteobacteria	Gammaproteobacteria	Xanthomonadales	Sinobacteraceae
OTU_163	Bacteria	Proteobacteria	Deltaproteobacteria	Myxococcales	Haliangiaceae
OTU_164	Bacteria	Proteobacteria	Deltaproteobacteria	Myxococcales	Haliangiaceae
OTU_165	Bacteria	Actinobacteria	Actinobacteria	Actinomycetales	Nocardioidaceae
OTU_166	Bacteria	Chloroflexi	Anaerolineae	SBR1031	A4b
OTU_167	Bacteria	Actinobacteria	Actinobacteria	Actinomycetales	Nocardioidaceae
OTU_168	Bacteria	Actinobacteria	Thermoleophilia	Solirubrobacterales	Patulibacteraceae
OTU_170	Bacteria	Proteobacteria	Alphaproteobacteria	Rhizobiales	Rhizobiaceae	Agrobacterium
OTU_171	Bacteria	Bacteroidetes	Cytophagia	Cytophagales	Cytophagaceae
OTU_172	Bacteria	Proteobacteria	Gammaproteobacteria	Xanthomonadales	Xanthomonadaceae
OTU_173	Bacteria	Bacteroidetes	Sphingobacteriia	Sphingobacteriales	Sphingobacteriaceae	Pedobacter
OTU_174	Bacteria	Proteobacteria	Gammaproteobacteria	Xanthomonadales	Xanthomonadaceae	Dokdonella
OTU_175	Bacteria	Bacteroidetes	Cytophagia	Cytophagales	Cytophagaceae
OTU_176	Bacteria	Proteobacteria	Alphaproteobacteria	Rhizobiales	Bradyrhizobiaceae	Balneimonas
OTU_177	Bacteria	Proteobacteria	Deltaproteobacteria	Myxococcales
OTU_178	Unassigned	NA	NA	NA	NA	NA	NA
OTU_179	Bacteria	Bacteroidetes	Cytophagia	Cytophagales	Cytophagaceae
OTU_180	Bacteria	Proteobacteria	Deltaproteobacteria	Myxococcales	Haliangiaceae
OTU_181	Bacteria	Proteobacteria	Alphaproteobacteria	Sphingomonadales	Sphingomonadaceae
OTU_183	Bacteria	Tenericutes	Mollicutes	Anaeroplasmatales	Anaeroplasmataceae	Asteroleplasma
OTU_185	Bacteria	Proteobacteria	Gammaproteobacteria	Xanthomonadales	Sinobacteraceae	Steroidobacter
OTU_186	Bacteria	Proteobacteria	Alphaproteobacteria	Rhodobacterales	Hyphomonadaceae
OTU_187	Bacteria	Actinobacteria	Actinobacteria	Actinomycetales	Micromonosporaceae	Dactylosporangium
OTU_188	Bacteria	Cyanobacteria	4C0d-2	SM1D11
OTU_189	Bacteria	Cyanobacteria	Nostocophycideae	Nostocales	Nostocaceae
OTU_190	Bacteria	Tenericutes	Mollicutes	Anaeroplasmatales	Anaeroplasmataceae	Asteroleplasma
OTU_191	Bacteria	Bacteroidetes	[Saprospirae]	[Saprospirales]	Chitinophagaceae	Chitinophaga
OTU_192	Bacteria	Actinobacteria	Actinobacteria	Actinomycetales	Nocardioidaceae
OTU_193	Bacteria	Proteobacteria	Deltaproteobacteria	Myxococcales
OTU_194	Bacteria	Bacteroidetes	Cytophagia	Cytophagales	Cytophagaceae
OTU_195	Bacteria	Proteobacteria	Deltaproteobacteria	Bdellovibrionales	Bacteriovoracaceae
OTU_196	Bacteria	Proteobacteria	Gammaproteobacteria
OTU_197	Bacteria	Proteobacteria	Gammaproteobacteria	Xanthomonadales	Xanthomonadaceae	Dokdonella
OTU_198	Bacteria	Proteobacteria	Gammaproteobacteria	Xanthomonadales	Xanthomonadaceae
OTU_199	Bacteria	Proteobacteria	Alphaproteobacteria	Rhizobiales
OTU_200	Bacteria	Planctomycetes	Planctomycetia	Pirellulales	Pirellulaceae
OTU_201	Bacteria	Verrucomicrobia	Opitutae	Opitutales	Opitutaceae	Opitutus
OTU_202	Bacteria	Proteobacteria	Deltaproteobacteria	Bdellovibrionales	Bdellovibrionaceae	Bdellovibrio	bacteriovorus
OTU_204	Bacteria	Proteobacteria	Betaproteobacteria	Rhodocyclales	Rhodocyclaceae	TS34
OTU_205	Bacteria	Proteobacteria	Gammaproteobacteria	Xanthomonadales	Xanthomonadaceae
OTU_206	Bacteria	Proteobacteria	Gammaproteobacteria	Legionellales	Legionellaceae
OTU_207	Bacteria	Proteobacteria	Alphaproteobacteria	Rhodospirillales	Rhodospirillaceae
OTU_208	Bacteria	Firmicutes	Bacilli	Bacillales	Alicyclobacillaceae	Alicyclobacillus
OTU_209	Bacteria	Firmicutes	Bacilli	Bacillales	Paenibacillaceae	Paenibacillus
OTU_210	Bacteria	Cyanobacteria	4C0d-2	MLE1-12
OTU_211	Bacteria	Proteobacteria	Alphaproteobacteria	Rhizobiales	Hyphomicrobiaceae	Rhodoplanes
OTU_212	Bacteria	Tenericutes	Mollicutes	Anaeroplasmatales	Anaeroplasmataceae	Asteroleplasma
OTU_213	Bacteria	Bacteroidetes	Cytophagia	Cytophagales	Cytophagaceae	Cytophaga
OTU_214	Bacteria	Firmicutes	Bacilli	Bacillales	Paenibacillaceae	Cohnella
OTU_215	Bacteria	Firmicutes	Bacilli	Bacillales	Paenibacillaceae	Brevibacillus	reuszeri
OTU_216	Bacteria	Proteobacteria	Alphaproteobacteria	Sphingomonadales	Sphingomonadaceae
OTU_217	Bacteria	Proteobacteria	Alphaproteobacteria	Sphingomonadales	Sphingomonadaceae	Sphingomonas
OTU_218	Bacteria	Proteobacteria	Gammaproteobacteria	Alteromonadales	OM60
OTU_219	Bacteria	Planctomycetes	Planctomycetia	Pirellulales	Pirellulaceae
OTU_220	Bacteria	Bacteroidetes	Sphingobacteriia	Sphingobacteriales
OTU_221	Bacteria	Bacteroidetes	Flavobacteriia	Flavobacteriales	[Weeksellaceae]	Chryseobacterium
OTU_222	Bacteria	Armatimonadetes	[Fimbriimonadia]	[Fimbriimonadales]	[Fimbriimonadaceae]	Fimbriimonas
OTU_223	Bacteria	Firmicutes	Bacilli	Bacillales	Alicyclobacillaceae	Alicyclobacillus
OTU_224	Bacteria	Bacteroidetes	[Saprospirae]	[Saprospirales]	Chitinophagaceae	Chitinophaga
OTU_225	Bacteria	Bacteroidetes	Cytophagia	Cytophagales	Cytophagaceae
OTU_226	Bacteria	Proteobacteria	Gammaproteobacteria	Xanthomonadales	Xanthomonadaceae	NA	NA
OTU_227	Bacteria	Bacteroidetes	Cytophagia	Cytophagales	Cytophagaceae
OTU_228	Bacteria	Actinobacteria	Actinobacteria	Actinomycetales	Nocardioidaceae
OTU_229	Bacteria	Chloroflexi	C0119
OTU_230	Bacteria	Bacteroidetes	[Saprospirae]	[Saprospirales]	Chitinophagaceae
OTU_231	Bacteria	Proteobacteria	Gammaproteobacteria	Legionellales
OTU_232	Bacteria	Verrucomicrobia	Opitutae	Opitutales	Opitutaceae	Opitutus
OTU_233	Bacteria	Proteobacteria	Alphaproteobacteria	Ellin329
OTU_234	Bacteria	Bacteroidetes	Sphingobacteriia	Sphingobacteriales
OTU_235	Bacteria	Bacteroidetes	Cytophagia	Cytophagales	Cytophagaceae
OTU_236	Bacteria	Tenericutes	Mollicutes	Anaeroplasmatales	Anaeroplasmataceae	Asteroleplasma
OTU_237	Bacteria	Bacteroidetes	[Saprospirae]	[Saprospirales]	Chitinophagaceae
OTU_238	Bacteria	Bacteroidetes	Cytophagia	Cytophagales	Cytophagaceae
OTU_239	Bacteria	Bacteroidetes	[Saprospirae]	[Saprospirales]	Chitinophagaceae	Flavihumibacter
OTU_240	Bacteria	Gemmatimonadetes	Gemmatimonadetes
OTU_241	Bacteria	Proteobacteria	Betaproteobacteria	Burkholderiales	Burkholderiaceae	Burkholderia
OTU_242	Bacteria	Bacteroidetes	[Saprospirae]	[Saprospirales]	Chitinophagaceae
OTU_243	Bacteria	Proteobacteria	Alphaproteobacteria	Caulobacterales	Caulobacteraceae	Phenylobacterium
OTU_244	Bacteria	Bacteroidetes	Cytophagia	Cytophagales	Cytophagaceae
OTU_245	Bacteria	Proteobacteria	Gammaproteobacteria	Xanthomonadales	Xanthomonadaceae
OTU_246	Bacteria	Planctomycetes	Planctomycetia	Planctomycetales	Planctomycetaceae	Planctomyces
OTU_247	Bacteria	Bacteroidetes	[Saprospirae]	[Saprospirales]	Chitinophagaceae
OTU_248	Bacteria	Bacteroidetes	[Saprospirae]	[Saprospirales]	Chitinophagaceae
OTU_249	Bacteria	Bacteroidetes	[Saprospirae]	[Saprospirales]	Chitinophagaceae
OTU_250	Bacteria	Bacteroidetes	Cytophagia	Cytophagales	Cytophagaceae
OTU_251	Bacteria	Tenericutes	Mollicutes	Anaeroplasmatales	Anaeroplasmataceae	Asteroleplasma
OTU_252	Bacteria	Bacteroidetes	Flavobacteriia	Flavobacteriales	Cryomorphaceae	Crocinitomix
OTU_253	Bacteria	Firmicutes	Bacilli	Bacillales	Paenibacillaceae	Paenibacillus
OTU_254	Unassigned	NA	NA	NA	NA	NA	NA
OTU_255	Bacteria	Verrucomicrobia	[Pedosphaerae]	[Pedosphaerales]	auto67_4W
OTU_256	Bacteria	Proteobacteria	Gammaproteobacteria	Legionellales	Coxiellaceae
OTU_257	Bacteria	Acidobacteria	Acidobacteria-6	iii1-15	mb2424
OTU_258	Bacteria	Proteobacteria	Deltaproteobacteria	Bdellovibrionales	Bdellovibrionaceae	Bdellovibrio	bacteriovorus
OTU_259	Bacteria	Cyanobacteria	Synechococcophycideae	Pseudanabaenales	Pseudanabaenaceae
OTU_260	Bacteria	Proteobacteria	Alphaproteobacteria	Sphingomonadales	Sphingomonadaceae	Sphingomonas	wittichii
OTU_261	Bacteria	Proteobacteria	Alphaproteobacteria	Sphingomonadales	Sphingomonadaceae	Sphingobium
OTU_262	Bacteria	Bacteroidetes	[Saprospirae]	[Saprospirales]	Chitinophagaceae	Flavisolibacter
OTU_263	Bacteria	Proteobacteria	Deltaproteobacteria	Spirobacillales
OTU_264	Bacteria	Bacteroidetes	[Saprospirae]	[Saprospirales]	Chitinophagaceae
OTU_265	Bacteria	Bacteroidetes	[Saprospirae]	[Saprospirales]	Chitinophagaceae	NA	NA
OTU_266	Bacteria	Bacteroidetes	[Saprospirae]	[Saprospirales]	Chitinophagaceae	Sediminibacterium
OTU_267	Bacteria	Proteobacteria	Alphaproteobacteria	Sphingomonadales	Erythrobacteraceae	NA	NA
OTU_268	Bacteria	Proteobacteria	Alphaproteobacteria	Sphingomonadales	Sphingomonadaceae	Kaistobacter
OTU_269	Bacteria	Verrucomicrobia	[Spartobacteria]	[Chthoniobacterales]	[Chthoniobacteraceae]	Candidatus Xiphinematobacter
OTU_270	Bacteria	Firmicutes	Bacilli	Bacillales	Paenibacillaceae	Paenibacillus	chondroitinus
OTU_271	Bacteria	Proteobacteria	Alphaproteobacteria
OTU_272	Bacteria	Cyanobacteria	Synechococcophycideae	Pseudanabaenales
OTU_273	Bacteria	Actinobacteria	Actinobacteria	Actinomycetales	Promicromonosporaceae	Cellulosimicrobium
OTU_274	Bacteria	Verrucomicrobia	[Spartobacteria]	[Chthoniobacterales]	[Chthoniobacteraceae]
OTU_275	Bacteria	Proteobacteria	Alphaproteobacteria	Rhizobiales	Rhizobiaceae	NA	NA
OTU_276	Bacteria	Proteobacteria	Deltaproteobacteria	Myxococcales	NA	NA	NA
OTU_277	Bacteria	Actinobacteria	Thermoleophilia	Solirubrobacterales	Solirubrobacteraceae
OTU_278	Bacteria	Bacteroidetes	Flavobacteriia	Flavobacteriales	Flavobacteriaceae	Flavobacterium
OTU_279	Bacteria	Proteobacteria	Alphaproteobacteria	Rhizobiales	Methylocystaceae
OTU_280	Bacteria	Bacteroidetes	Bacteroidia	Bacteroidales	Bacteroidaceae	Bacteroides
OTU_281	Bacteria	Proteobacteria	Betaproteobacteria	Burkholderiales	Oxalobacteraceae	Cupriavidus
OTU_282	Unassigned	NA	NA	NA	NA	NA	NA
OTU_283	Bacteria	Proteobacteria	Alphaproteobacteria	Rhizobiales	Hyphomicrobiaceae	Rhodoplanes
OTU_284	Bacteria	Proteobacteria	Betaproteobacteria	Burkholderiales	Burkholderiaceae	NA	NA
OTU_285	Bacteria	Chloroflexi	Ellin6529
OTU_286	Bacteria	Cyanobacteria	4C0d-2	MLE1-12
OTU_287	Bacteria	Acidobacteria	Acidobacteria-6	iii1-15
OTU_288	Bacteria	Planctomycetes	Planctomycetia	Gemmatales	Gemmataceae	Gemmata
OTU_290	Bacteria	Verrucomicrobia	Opitutae	Opitutales	Opitutaceae	Opitutus
OTU_291	Bacteria	Proteobacteria	Gammaproteobacteria	Xanthomonadales	Sinobacteraceae
OTU_292	Bacteria	Firmicutes	Clostridia	Clostridiales	Clostridiaceae	Clostridium
OTU_293	Bacteria	Proteobacteria	Gammaproteobacteria	Xanthomonadales	Xanthomonadaceae
OTU_294	Bacteria	Proteobacteria	Gammaproteobacteria
OTU_295	Bacteria	Proteobacteria	Alphaproteobacteria	Rhodobacterales	Rhodobacteraceae	Paracoccus
OTU_296	Bacteria	Actinobacteria	Thermoleophilia	Solirubrobacterales
OTU_297	Bacteria	Bacteroidetes	[Saprospirae]	[Saprospirales]	Chitinophagaceae	Chitinophaga
OTU_298	Archaea	Crenarchaeota	Thaumarchaeota	Nitrososphaerales	Nitrososphaeraceae	Candidatus Nitrososphaera	SCA1170
OTU_299	Bacteria	Proteobacteria	Alphaproteobacteria	Rhodospirillales	Rhodospirillaceae	Azospirillum	brasilense
OTU_300	Bacteria	Acidobacteria	Solibacteres	Solibacterales
OTU_301	Bacteria	Cyanobacteria	4C0d-2	MLE1-12
OTU_302	Bacteria	Proteobacteria	Alphaproteobacteria	Rhizobiales
OTU_303	Bacteria	Bacteroidetes	Cytophagia	Cytophagales	Cytophagaceae
OTU_304	Bacteria	Chloroflexi	Anaerolineae	CFB-26
OTU_305	Bacteria	Verrucomicrobia	[Spartobacteria]	[Chthoniobacterales]	[Chthoniobacteraceae]
OTU_307	Bacteria	Proteobacteria	Gammaproteobacteria	Legionellales	Coxiellaceae
OTU_308	Bacteria	Actinobacteria	Actinobacteria	Actinomycetales	Mycobacteriaceae	Mycobacterium	NA
OTU_309	Bacteria	Bacteroidetes	Cytophagia	Cytophagales	Cytophagaceae	Cytophaga
OTU_310	Bacteria	Proteobacteria	Gammaproteobacteria
OTU_312	Bacteria	Proteobacteria	Gammaproteobacteria	Thiotrichales	Piscirickettsiaceae
OTU_313	Bacteria	Bacteroidetes	[Saprospirae]	[Saprospirales]	Chitinophagaceae
OTU_314	Bacteria	Acidobacteria	iii1-8	DS-18
OTU_316	Bacteria	Actinobacteria	Actinobacteria	Actinomycetales	Pseudonocardiaceae	Amycolatopsis
OTU_317	Bacteria	Bacteroidetes	Cytophagia	Cytophagales	Cytophagaceae	Spirosoma
OTU_318	Bacteria	Bacteroidetes	[Saprospirae]	[Saprospirales]	Chitinophagaceae	Chitinophaga
OTU_319	Bacteria	Acidobacteria	Acidobacteria-6	iii1-15
OTU_320	Bacteria	Chloroflexi	Anaerolineae	SBR1031	A4b
OTU_321	Bacteria	Acidobacteria	[Chloracidobacteria]	RB41	Ellin6075
OTU_322	Bacteria	Tenericutes	Mollicutes	Anaeroplasmatales	Anaeroplasmataceae	Asteroleplasma
OTU_323	Bacteria	Chloroflexi	Anaerolineae	SBR1031	A4b
OTU_324	Bacteria	Proteobacteria	Alphaproteobacteria	Rhizobiales	Hyphomicrobiaceae
OTU_325	Bacteria	Actinobacteria	Actinobacteria	Actinomycetales	Nocardioidaceae
OTU_326	Bacteria	Acidobacteria	[Chloracidobacteria]	RB41	Ellin6075
OTU_327	Bacteria	Fibrobacteres	Fibrobacteria	258ds10
OTU_328	Bacteria	Bacteroidetes	Cytophagia	Cytophagales	Cytophagaceae	Sporocytophaga
OTU_330	Bacteria	Proteobacteria	Gammaproteobacteria	Legionellales	Legionellaceae	Legionella
OTU_331	Bacteria	Proteobacteria	Alphaproteobacteria	Rhizobiales
OTU_332	Bacteria	Proteobacteria	Alphaproteobacteria	Rhodobacterales	Hyphomonadaceae
OTU_333	Bacteria	Proteobacteria	Deltaproteobacteria	Myxococcales
OTU_334	Bacteria	Bacteroidetes	Sphingobacteriia	Sphingobacteriales
OTU_335	Bacteria	Planctomycetes	Planctomycetia	Pirellulales	Pirellulaceae
OTU_336	Bacteria	Proteobacteria	Alphaproteobacteria	Sphingomonadales	Sphingomonadaceae	Sphingomonas
OTU_338	Bacteria	Spirochaetes	Spirochaetes	Spirochaetales	Spirochaetaceae	Spirochaeta	aurantia
OTU_339	Bacteria	Tenericutes	Mollicutes	Anaeroplasmatales	Anaeroplasmataceae	Asteroleplasma
OTU_340	Bacteria	Verrucomicrobia	Verrucomicrobiae	Verrucomicrobiales	Verrucomicrobiaceae
OTU_341	Bacteria	Verrucomicrobia	[Spartobacteria]	[Chthoniobacterales]	[Chthoniobacteraceae]	OR-59
OTU_342	Unassigned	NA	NA	NA	NA	NA	NA
OTU_343	Bacteria	Bacteroidetes	[Saprospirae]	[Saprospirales]	Chitinophagaceae
OTU_344	Bacteria	Proteobacteria	Betaproteobacteria	Rhodocyclales	Rhodocyclaceae	Azoarcus
OTU_345	Bacteria	Proteobacteria	Alphaproteobacteria	Rhizobiales	Hyphomicrobiaceae	Hyphomicrobium	sulfonivorans
OTU_346	Bacteria	Proteobacteria	Betaproteobacteria
OTU_347	Bacteria	Proteobacteria	Alphaproteobacteria	Sphingomonadales	Sphingomonadaceae	Sphingomonas
OTU_348	Bacteria	Bacteroidetes	[Saprospirae]	[Saprospirales]	Chitinophagaceae
OTU_349	Bacteria	Bacteroidetes	Flavobacteriia	Flavobacteriales	Cryomorphaceae	Fluviicola
OTU_350	Bacteria	Proteobacteria	Alphaproteobacteria	Rhizobiales	Hyphomicrobiaceae
OTU_351	Bacteria	Tenericutes	Mollicutes	Anaeroplasmatales	Anaeroplasmataceae	Asteroleplasma
OTU_352	Bacteria	Proteobacteria	Alphaproteobacteria	Rhizobiales
OTU_353	Bacteria	Proteobacteria	Alphaproteobacteria	Rhizobiales	Hyphomicrobiaceae	Rhodoplanes
OTU_354	Bacteria	Proteobacteria	Alphaproteobacteria	Rhizobiales	Hyphomicrobiaceae	Rhodoplanes
OTU_355	Bacteria	Proteobacteria	Alphaproteobacteria	Ellin329
OTU_356	Bacteria	Proteobacteria	Betaproteobacteria	NA	NA	NA	NA
OTU_357	Bacteria	Proteobacteria	Alphaproteobacteria	Caulobacterales	Caulobacteraceae	Asticcacaulis
OTU_359	Bacteria	Firmicutes	Bacilli	Bacillales	Staphylococcaceae	Staphylococcus
OTU_360	Unassigned	NA	NA	NA	NA	NA	NA
OTU_361	Bacteria	Bacteroidetes	[Saprospirae]	[Saprospirales]	Chitinophagaceae
OTU_362	Bacteria	Bacteroidetes	[Saprospirae]	[Saprospirales]	Chitinophagaceae
OTU_363	Bacteria	Proteobacteria	Alphaproteobacteria	Rhodospirillales	Acetobacteraceae
OTU_364	Bacteria	Cyanobacteria	Synechococcophycideae	Pseudanabaenales	Pseudanabaenaceae	Leptolyngbya
OTU_365	Bacteria	Acidobacteria	Solibacteres	Solibacterales
OTU_366	Bacteria	Proteobacteria	Gammaproteobacteria	Xanthomonadales	Xanthomonadaceae	Stenotrophomonas
OTU_367	Bacteria	Proteobacteria	Alphaproteobacteria	Sphingomonadales	Erythrobacteraceae
OTU_368	Bacteria	Bacteroidetes	Sphingobacteriia	Sphingobacteriales	Sphingobacteriaceae
OTU_369	Bacteria	Proteobacteria	Deltaproteobacteria	Myxococcales
OTU_370	Bacteria	Bacteroidetes	Cytophagia	Cytophagales	Cytophagaceae
OTU_371	Bacteria	Actinobacteria	Actinobacteria	Actinomycetales	Geodermatophilaceae	Geodermatophilus	NA
OTU_372	Bacteria	Proteobacteria	Deltaproteobacteria	Myxococcales	Haliangiaceae
OTU_373	Bacteria	Tenericutes	Mollicutes	Anaeroplasmatales	Anaeroplasmataceae	Asteroleplasma
OTU_374	Bacteria	Bacteroidetes	[Saprospirae]	[Saprospirales]	Chitinophagaceae
OTU_375	Bacteria	Proteobacteria	Deltaproteobacteria	Myxococcales
OTU_376	Unassigned	NA	NA	NA	NA	NA	NA
OTU_377	Bacteria	Chloroflexi	Anaerolineae	Caldilineales	Caldilineaceae
OTU_378	Bacteria	Cyanobacteria	4C0d-2	SM1D11
OTU_379	Bacteria	Proteobacteria	Alphaproteobacteria
OTU_380	Bacteria	Proteobacteria	Deltaproteobacteria	Bdellovibrionales	Bdellovibrionaceae	Bdellovibrio
OTU_381	Unassigned	NA	NA	NA	NA	NA	NA
OTU_382	Bacteria	Proteobacteria	Deltaproteobacteria	Myxococcales
OTU_383	Bacteria	Verrucomicrobia	Verrucomicrobiae	Verrucomicrobiales	Verrucomicrobiaceae	Luteolibacter
OTU_384	Bacteria	Acidobacteria	Acidobacteria-6	iii1-15	RB40
OTU_385	Bacteria	Proteobacteria	Alphaproteobacteria	Sphingomonadales	Sphingomonadaceae	Kaistobacter
OTU_386	Bacteria	Proteobacteria	Alphaproteobacteria	Rhizobiales
OTU_387	Bacteria	Firmicutes	Bacilli	Bacillales	Alicyclobacillaceae	Alicyclobacillus
OTU_388	Bacteria	Planctomycetes	Planctomycetia	Planctomycetales	Planctomycetaceae	Planctomyces
OTU_390	Bacteria	Spirochaetes	Spirochaetes	Spirochaetales	Spirochaetaceae	Spirochaeta	aurantia
OTU_391	Bacteria	Actinobacteria	Acidimicrobiia	Acidimicrobiales
OTU_392	Bacteria	Chloroflexi	Anaerolineae	SBR1031	oc28
OTU_393	Bacteria	Proteobacteria	Alphaproteobacteria	Rhodobacterales	Rhodobacteraceae	Rhodobacter
OTU_394	Bacteria	Firmicutes	Bacilli	Bacillales	Paenibacillaceae	Paenibacillus
OTU_395	Bacteria	Proteobacteria	Alphaproteobacteria	Rhizobiales	Brucellaceae	Ochrobactrum
OTU_396	Bacteria	Proteobacteria	Gammaproteobacteria	Legionellales
OTU_397	Bacteria	Acidobacteria	[Chloracidobacteria]	RB41	Ellin6075
OTU_398	Bacteria	Proteobacteria	Alphaproteobacteria	Rhizobiales	Hyphomicrobiaceae
OTU_400	Unassigned	NA	NA	NA	NA	NA	NA
OTU_401	Bacteria	Tenericutes	Mollicutes	Anaeroplasmatales	Anaeroplasmataceae	Asteroleplasma
OTU_402	Bacteria	Cyanobacteria	ML635J-21
OTU_404	Bacteria	Actinobacteria	Thermoleophilia	Solirubrobacterales	Patulibacteraceae
OTU_405	Bacteria	Proteobacteria	Deltaproteobacteria	Myxococcales
OTU_407	Bacteria	Bacteroidetes	Cytophagia	Cytophagales	Cytophagaceae	Emticicia
OTU_408	Bacteria	Proteobacteria	Alphaproteobacteria	Caulobacterales	Caulobacteraceae
OTU_409	Bacteria	Proteobacteria	Alphaproteobacteria	Rhizobiales
OTU_410	Bacteria	Proteobacteria	Betaproteobacteria	Methylophilales	Methylophilaceae	Methylotenera	mobilis
OTU_411	Bacteria	Planctomycetes	Planctomycetia	Pirellulales	Pirellulaceae	A17
OTU_412	Bacteria	Spirochaetes	[Leptospirae]	[Leptospirales]	Leptospiraceae	Leptospira
OTU_413	Bacteria	Cyanobacteria	4C0d-2	SM1D11
OTU_414	Bacteria	Tenericutes	Mollicutes	Anaeroplasmatales	Anaeroplasmataceae	Asteroleplasma
OTU_415	Bacteria	Proteobacteria	Alphaproteobacteria	Caulobacterales	Caulobacteraceae
OTU_416	Bacteria	Bacteroidetes	Cytophagia	Cytophagales	Cytophagaceae
OTU_417	Bacteria	Chloroflexi	Anaerolineae	Caldilineales	Caldilineaceae
OTU_418	Bacteria	Planctomycetes	Planctomycetia	Planctomycetales	Planctomycetaceae	Planctomyces
OTU_419	Bacteria	Proteobacteria	Betaproteobacteria	Burkholderiales	Oxalobacteraceae
OTU_420	Bacteria	Chloroflexi	Anaerolineae	SBR1031	A4b
OTU_421	Bacteria	Tenericutes	Mollicutes	Anaeroplasmatales	Anaeroplasmataceae	Asteroleplasma
OTU_422	Bacteria	Proteobacteria	Alphaproteobacteria	Rhizobiales	Methylocystaceae
OTU_423	Bacteria	Proteobacteria	Alphaproteobacteria	Rhizobiales	Bradyrhizobiaceae	Bosea	genosp.
OTU_424	Bacteria	Firmicutes	Clostridia	Clostridiales	Clostridiaceae	Clostridium
OTU_427	Bacteria	Actinobacteria	Acidimicrobiia	Acidimicrobiales
OTU_428	Bacteria	Proteobacteria	Gammaproteobacteria	Alteromonadales	211ds20
OTU_429	Bacteria	Proteobacteria	Betaproteobacteria	Burkholderiales	Oxalobacteraceae
OTU_430	Bacteria	Proteobacteria	Gammaproteobacteria	Legionellales	Legionellaceae	Legionella
OTU_431	Bacteria	Bacteroidetes	[Saprospirae]	[Saprospirales]	Chitinophagaceae	Flavisolibacter
OTU_432	Unassigned	NA	NA	NA	NA	NA	NA
OTU_433	Bacteria	Proteobacteria	Alphaproteobacteria	Sphingomonadales	Sphingomonadaceae
OTU_434	Bacteria	Chloroflexi	Ellin6529
OTU_436	Bacteria	Proteobacteria	Gammaproteobacteria	Xanthomonadales	Xanthomonadaceae
OTU_437	Bacteria	Chloroflexi	TK10	AKYG885	Dolo_23
OTU_438	Bacteria	Planctomycetes	Planctomycetia	Gemmatales	Isosphaeraceae
OTU_439	Bacteria	Proteobacteria	Deltaproteobacteria	Bdellovibrionales	Bdellovibrionaceae	Bdellovibrio
OTU_440	Bacteria	Acidobacteria	[Chloracidobacteria]	RB41	Ellin6075
OTU_442	Bacteria	Tenericutes	Mollicutes	Anaeroplasmatales	Anaeroplasmataceae	Asteroleplasma
OTU_443	Bacteria	Proteobacteria	Deltaproteobacteria	Myxococcales	OM27
OTU_444	Bacteria	Planctomycetes	Planctomycetia	Pirellulales	Pirellulaceae
OTU_445	Bacteria	Bacteroidetes	Cytophagia	Cytophagales	Cytophagaceae
OTU_446	Bacteria	Proteobacteria	Alphaproteobacteria	Sphingomonadales	Sphingomonadaceae	Kaistobacter
OTU_447	Bacteria	Planctomycetes	Planctomycetia	Pirellulales	Pirellulaceae
OTU_448	Bacteria	Verrucomicrobia	Verrucomicrobiae	Verrucomicrobiales	Verrucomicrobiaceae	Prosthecobacter
OTU_450	Bacteria	Planctomycetes	Planctomycetia	Planctomycetales	Planctomycetaceae	Planctomyces
OTU_451	Bacteria	Proteobacteria	Gammaproteobacteria	Xanthomonadales	Xanthomonadaceae
OTU_452	Bacteria	Bacteroidetes	Cytophagia	Cytophagales
OTU_453	Bacteria	Proteobacteria	Alphaproteobacteria	Rhizobiales	Xanthobacteraceae	NA	NA
OTU_455	Bacteria	Chloroflexi	Chloroflexi	Herpetosiphonales
OTU_457	Bacteria	Bacteroidetes	Sphingobacteriia	Sphingobacteriales
OTU_459	Bacteria	Chlorobi	OPB56
OTU_461	Bacteria	Proteobacteria	Alphaproteobacteria	Caulobacterales	Caulobacteraceae
OTU_462	Bacteria	Proteobacteria	Alphaproteobacteria	Rhodospirillales	Rhodospirillaceae
OTU_464	Bacteria	Cyanobacteria	Oscillatoriophycideae	Oscillatoriales	Phormidiaceae	Phormidium
OTU_465	Bacteria	Bacteroidetes	Cytophagia	Cytophagales	Cytophagaceae
OTU_467	Bacteria	Firmicutes	Bacilli	Bacillales	Paenibacillaceae	Ammoniphilus
OTU_469	Bacteria	Bacteroidetes	[Saprospirae]	[Saprospirales]	Chitinophagaceae
OTU_470	Bacteria	Proteobacteria	Gammaproteobacteria	Xanthomonadales	Sinobacteraceae
OTU_471	Bacteria	Actinobacteria	Actinobacteria	Actinomycetales	Micromonosporaceae	Dactylosporangium
OTU_472	Bacteria	Bacteroidetes	Sphingobacteriia	Sphingobacteriales
OTU_473	Bacteria	Chloroflexi	Anaerolineae	H39
OTU_474	Bacteria	Proteobacteria	Alphaproteobacteria	Rhizobiales	Hyphomicrobiaceae	Rhodoplanes
OTU_479	Bacteria	Bacteroidetes	[Saprospirae]	[Saprospirales]	Chitinophagaceae	Flavisolibacter
OTU_482	Unassigned	NA	NA	NA	NA	NA	NA
OTU_486	Bacteria	Acidobacteria	Acidobacteria-6	iii1-15
OTU_487	Bacteria	Proteobacteria	Betaproteobacteria	Burkholderiales	Comamonadaceae	NA	NA
OTU_489	Bacteria	Proteobacteria	Deltaproteobacteria	Bdellovibrionales	Bdellovibrionaceae	Bdellovibrio
OTU_490	Bacteria	Tenericutes	Mollicutes	Anaeroplasmatales	Anaeroplasmataceae	Asteroleplasma
OTU_492	Bacteria	Bacteroidetes	[Saprospirae]	[Saprospirales]	Chitinophagaceae
OTU_494	Bacteria	Verrucomicrobia	Verrucomicrobiae	Verrucomicrobiales	Verrucomicrobiaceae
OTU_499	Bacteria	Proteobacteria
OTU_502	Bacteria	Chloroflexi	Thermomicrobia	JG30-KF-CM45
OTU_503	Bacteria	Planctomycetes	Planctomycetia	Planctomycetales	Planctomycetaceae	Planctomyces
OTU_506	Bacteria	Proteobacteria	Deltaproteobacteria	Myxococcales
OTU_507	Bacteria	Acidobacteria	Acidobacteria-6	iii1-15
OTU_508	Bacteria	Bacteroidetes	Cytophagia	Cytophagales	Cytophagaceae
OTU_509	Bacteria	Proteobacteria	Gammaproteobacteria	Xanthomonadales	Xanthomonadaceae
OTU_510	Bacteria	Proteobacteria	Alphaproteobacteria	Sphingomonadales	Sphingomonadaceae
OTU_511	Bacteria	Proteobacteria	Deltaproteobacteria	Myxococcales
OTU_515	Bacteria	Proteobacteria	Alphaproteobacteria	Rhodospirillales	Rhodospirillaceae
OTU_516	Bacteria	Chloroflexi	Thermomicrobia	JG30-KF-CM45
OTU_517	Bacteria	Actinobacteria	Thermoleophilia	Gaiellales	Gaiellaceae
OTU_522	Bacteria	Proteobacteria	Deltaproteobacteria	Myxococcales	OM27
OTU_523	Bacteria	Planctomycetes	Planctomycetia	Pirellulales	Pirellulaceae
OTU_524	Bacteria	Actinobacteria	Actinobacteria	Actinomycetales	Nocardioidaceae	Aeromicrobium
OTU_533	Bacteria	Bacteroidetes	[Saprospirae]	[Saprospirales]	Chitinophagaceae	Flavisolibacter
OTU_535	Bacteria	Bacteroidetes	Cytophagia	Cytophagales	Cytophagaceae
OTU_537	Bacteria	Proteobacteria	Deltaproteobacteria	Bdellovibrionales	Bdellovibrionaceae	Bdellovibrio
OTU_540	Bacteria	Bacteroidetes	[Saprospirae]	[Saprospirales]	Chitinophagaceae
OTU_541	Bacteria	Acidobacteria	Acidobacteria-6	iii1-15
OTU_544	Bacteria	Acidobacteria	Acidobacteria-6	iii1-15	mb2424
OTU_551	Bacteria	Proteobacteria	Alphaproteobacteria	Ellin329
OTU_553	Bacteria	Proteobacteria	Gammaproteobacteria	Xanthomonadales	Xanthomonadaceae	Dokdonella
OTU_554	Bacteria	Bacteroidetes	Cytophagia	Cytophagales	Cytophagaceae
OTU_560	Bacteria	Actinobacteria	Thermoleophilia	Solirubrobacterales
OTU_562	Bacteria	Actinobacteria	Actinobacteria	Actinomycetales	Nocardioidaceae	Aeromicrobium
OTU_568	Bacteria	Actinobacteria	Thermoleophilia	Solirubrobacterales
OTU_569	Bacteria	Proteobacteria	Deltaproteobacteria	Myxococcales	Haliangiaceae
OTU_573	Bacteria	Tenericutes	Mollicutes	Anaeroplasmatales	Anaeroplasmataceae	Asteroleplasma
OTU_575	Bacteria	Proteobacteria	Gammaproteobacteria	Xanthomonadales	Sinobacteraceae	Steroidobacter
OTU_580	Bacteria	Bacteroidetes	[Saprospirae]	[Saprospirales]	Chitinophagaceae
OTU_583	Bacteria	Bacteroidetes	[Saprospirae]	[Saprospirales]	Chitinophagaceae	Chitinophaga
OTU_588	Bacteria	Verrucomicrobia	[Pedosphaerae]	[Pedosphaerales]	auto67_4W
OTU_590	Bacteria	Actinobacteria	Thermoleophilia	Gaiellales	Gaiellaceae
OTU_592	Bacteria	Actinobacteria	Actinobacteria	Actinomycetales	Micromonosporaceae	Virgisporangium	ochraceum
OTU_602	Bacteria	Verrucomicrobia	Opitutae	Opitutales	Opitutaceae	Opitutus
OTU_605	Bacteria	Acidobacteria	Acidobacteriia	Acidobacteriales	Acidobacteriaceae	Edaphobacter	modestum
OTU_609	Bacteria	Proteobacteria	Betaproteobacteria	Ellin6067
OTU_613	Bacteria	Proteobacteria	Alphaproteobacteria	Rhizobiales	Hyphomicrobiaceae	Rhodoplanes
OTU_616	Bacteria	Proteobacteria	Deltaproteobacteria	MIZ46
OTU_619	Bacteria	Proteobacteria	Deltaproteobacteria	NB1-j
OTU_631	Bacteria	Proteobacteria	Alphaproteobacteria	Rhodobacterales	Hyphomonadaceae
OTU_633	Bacteria	Actinobacteria	Actinobacteria	Actinomycetales	Streptosporangiaceae	NA	NA
OTU_638	Bacteria	Bacteroidetes	[Saprospirae]	[Saprospirales]	Chitinophagaceae	Niastella
OTU_639	Bacteria	Actinobacteria	Thermoleophilia	Gaiellales
OTU_664	Bacteria	Proteobacteria	Betaproteobacteria	Burkholderiales	Oxalobacteraceae
OTU_665	Bacteria	Firmicutes	Bacilli	Bacillales	Paenibacillaceae	Paenibacillus
OTU_677	Bacteria	Proteobacteria	Alphaproteobacteria	Rhizobiales
OTU_678	Bacteria	Actinobacteria	Actinobacteria	Actinomycetales
OTU_683	Bacteria	Proteobacteria	Gammaproteobacteria	Pseudomonadales	Pseudomonadaceae	Pseudomonas
OTU_691	Bacteria	Actinobacteria	Thermoleophilia	Solirubrobacterales
OTU_692	Bacteria	Verrucomicrobia	[Spartobacteria]	[Chthoniobacterales]	[Chthoniobacteraceae]
OTU_693	Bacteria	Acidobacteria	Sva0725	Sva0725
OTU_696	Bacteria	Chloroflexi	Anaerolineae	Caldilineales	Caldilineaceae
OTU_697	Bacteria	Actinobacteria	Thermoleophilia	Gaiellales	Gaiellaceae
OTU_699	Bacteria	Bacteroidetes	[Saprospirae]	[Saprospirales]	Chitinophagaceae	Niabella
OTU_721	Bacteria	Verrucomicrobia	Opitutae	Opitutales	Opitutaceae	Opitutus
OTU_722	Bacteria	Chloroflexi	Thermomicrobia	JG30-KF-CM45
OTU_733	Bacteria	Proteobacteria	Alphaproteobacteria	Rhizobiales
OTU_736	Bacteria	Acidobacteria	Acidobacteria-6	iii1-15
OTU_739	Bacteria	Proteobacteria	Alphaproteobacteria	Sphingomonadales
OTU_747	Bacteria	Proteobacteria	Alphaproteobacteria	Rhizobiales
OTU_765	Bacteria	Verrucomicrobia	[Spartobacteria]	[Chthoniobacterales]	[Chthoniobacteraceae]	DA101
OTU_775	Bacteria	Proteobacteria	Alphaproteobacteria	Sphingomonadales	Sphingomonadaceae	Sphingomonas	wittichii
OTU_776	Bacteria	Chloroflexi	Anaerolineae	SBR1031	A4b
OTU_783	Bacteria	Bacteroidetes	[Saprospirae]	[Saprospirales]	Chitinophagaceae	Chitinophaga
OTU_788	Bacteria	Actinobacteria	Thermoleophilia	Solirubrobacterales
OTU_797	Bacteria	Proteobacteria	Alphaproteobacteria	Rhizobiales	Rhizobiaceae
OTU_815	Bacteria	Bacteroidetes	[Saprospirae]	[Saprospirales]	Chitinophagaceae	NA	NA
OTU_836	Bacteria	Planctomycetes	Planctomycetia	Planctomycetales	Planctomycetaceae	Planctomyces
OTU_867	Bacteria	Firmicutes	Bacilli	Bacillales	Alicyclobacillaceae	Alicyclobacillus
OTU_874	Bacteria	Proteobacteria	Alphaproteobacteria
OTU_878	Unassigned	NA	NA	NA	NA	NA	NA
OTU_884	Bacteria	Proteobacteria	Alphaproteobacteria	Sphingomonadales	Sphingomonadaceae	Kaistobacter
OTU_903	Bacteria	Proteobacteria	Gammaproteobacteria	Xanthomonadales	Xanthomonadaceae
OTU_907	Bacteria	Proteobacteria	Alphaproteobacteria	Caulobacterales	Caulobacteraceae
OTU_928	Bacteria	Firmicutes	Bacilli	Bacillales	Bacillaceae	Bacillus	NA
OTU_942	Bacteria	Proteobacteria	Betaproteobacteria	Methylophilales	Methylophilaceae
OTU_967	Bacteria	Proteobacteria	Betaproteobacteria	Burkholderiales	Oxalobacteraceae	Janthinobacterium
OTU_971	Bacteria	Proteobacteria	Alphaproteobacteria	Rhizobiales	Hyphomicrobiaceae	NA	NA
OTU_974	Bacteria	Bacteroidetes	[Saprospirae]	[Saprospirales]	Chitinophagaceae
OTU_1017	Bacteria	Proteobacteria	Gammaproteobacteria	Xanthomonadales	Xanthomonadaceae
OTU_1022	Bacteria	Actinobacteria	Actinobacteria	Actinomycetales	Nocardioidaceae	Nocardioides
OTU_1030	Bacteria	Proteobacteria	Deltaproteobacteria	Myxococcales
OTU_1061	Bacteria	Proteobacteria	Deltaproteobacteria	Myxococcales	Haliangiaceae
OTU_1085	Bacteria	Actinobacteria	Actinobacteria	Actinomycetales	Streptomycetaceae	Streptomyces	NA
OTU_1096	Bacteria	Chloroflexi	TK10	AKYG885	Dolo_23
OTU_1097	Bacteria	Proteobacteria	Alphaproteobacteria	Rhizobiales	Hyphomicrobiaceae	Hyphomicrobium
OTU_1125	Bacteria	Proteobacteria	Gammaproteobacteria	Pseudomonadales	Pseudomonadaceae
OTU_1139	Bacteria	Bacteroidetes	[Saprospirae]	[Saprospirales]	Chitinophagaceae	Chitinophaga
OTU_1147	Bacteria	Firmicutes	Bacilli	Bacillales	Bacillaceae	Bacillus
OTU_1160	Bacteria	Planctomycetes	Planctomycetia	Pirellulales	Pirellulaceae
OTU_1164	Bacteria	Tenericutes	Mollicutes	Anaeroplasmatales	Anaeroplasmataceae	Asteroleplasma
OTU_1197	Bacteria	Proteobacteria	Betaproteobacteria	Burkholderiales	Oxalobacteraceae	Cupriavidus
OTU_1214	Bacteria	Actinobacteria	Actinobacteria	Actinomycetales	Micromonosporaceae
OTU_1288	Bacteria	Proteobacteria	Alphaproteobacteria	Rhizobiales	Hyphomicrobiaceae	Hyphomicrobium
OTU_1295	Bacteria	Proteobacteria	Alphaproteobacteria	Rhizobiales
OTU_1304	Bacteria	Proteobacteria	Betaproteobacteria	Burkholderiales	Comamonadaceae	Rubrivivax
OTU_1313	Bacteria	Actinobacteria	Actinobacteria	Actinomycetales	Nocardioidaceae
OTU_1314	Bacteria	Bacteroidetes	[Saprospirae]	[Saprospirales]	Chitinophagaceae
OTU_1321	Bacteria	Firmicutes	Bacilli	Bacillales	Planococcaceae
OTU_1335	Bacteria	Bacteroidetes	Flavobacteriia	Flavobacteriales	Flavobacteriaceae	Flavobacterium	succinicans
OTU_1361	Bacteria	Proteobacteria	Alphaproteobacteria	Rhizobiales	Rhizobiaceae
OTU_1372	Bacteria	Firmicutes	Bacilli	Bacillales	Bacillaceae	Anoxybacillus	kestanbolensis
OTU_1375	Bacteria	Bacteroidetes	Cytophagia	Cytophagales	Cytophagaceae
OTU_1422	Bacteria	Proteobacteria	Gammaproteobacteria	Xanthomonadales	Xanthomonadaceae	NA	NA
OTU_1423	Bacteria	Proteobacteria	Alphaproteobacteria	Rhizobiales
OTU_1438	Bacteria	Proteobacteria	Alphaproteobacteria	Caulobacterales	Caulobacteraceae
OTU_1452	Bacteria	Proteobacteria	Alphaproteobacteria	Rhizobiales	Rhizobiaceae	Agrobacterium
OTU_1453	Bacteria	Proteobacteria	Alphaproteobacteria	Sphingomonadales	Sphingomonadaceae	Kaistobacter
OTU_1460	Bacteria	Bacteroidetes	Cytophagia	Cytophagales	Cytophagaceae
OTU_1463	Bacteria	Proteobacteria	Betaproteobacteria	Burkholderiales	Alcaligenaceae
OTU_1476	Bacteria	Firmicutes	Bacilli	Bacillales
OTU_1481	Bacteria	Proteobacteria	Gammaproteobacteria	Legionellales	Legionellaceae	Legionella
OTU_1482	Bacteria	Proteobacteria	Alphaproteobacteria	Rhizobiales	Bradyrhizobiaceae
OTU_1488	Bacteria	Bacteroidetes	Cytophagia	Cytophagales	Cytophagaceae
OTU_1494	Bacteria	Proteobacteria	Alphaproteobacteria	Rhizobiales	Hyphomicrobiaceae	Rhodoplanes
OTU_1528	Bacteria	Proteobacteria	Alphaproteobacteria	Sphingomonadales	Sphingomonadaceae	Sphingomonas
OTU_1535	Bacteria	Bacteroidetes	Cytophagia	Cytophagales	Cytophagaceae
OTU_1540	Bacteria	Proteobacteria	Alphaproteobacteria	Sphingomonadales	Sphingomonadaceae
OTU_1557	Bacteria	Proteobacteria	Alphaproteobacteria	Sphingomonadales	Erythrobacteraceae
OTU_1566	Bacteria	Proteobacteria	Gammaproteobacteria	Xanthomonadales	Sinobacteraceae
OTU_1590	Bacteria	Tenericutes	Mollicutes	Anaeroplasmatales	Anaeroplasmataceae	Asteroleplasma
OTU_1592	Bacteria	Firmicutes	Bacilli	Bacillales	Bacillaceae	Bacillus
OTU_1599	Bacteria	Fibrobacteres	Fibrobacteria	258ds10
OTU_1628	Bacteria	Actinobacteria	Actinobacteria	Actinomycetales	Cellulomonadaceae	Cellulomonas
OTU_1637	Bacteria	Proteobacteria	Alphaproteobacteria	Caulobacterales	Caulobacteraceae	Caulobacter
OTU_1681	Bacteria	Proteobacteria	Alphaproteobacteria	Rhizobiales	Hyphomicrobiaceae	Devosia
OTU_1695	Bacteria	Actinobacteria	Thermoleophilia	Gaiellales
OTU_1720	Bacteria	Proteobacteria	Gammaproteobacteria	Xanthomonadales	Xanthomonadaceae
OTU_1735	Bacteria	Actinobacteria	Actinobacteria	Actinomycetales	Streptomycetaceae	Streptomyces	NA
OTU_1756	Bacteria	Bacteroidetes	Flavobacteriia	Flavobacteriales	Flavobacteriaceae	Flavobacterium
OTU_1771	Bacteria	Fibrobacteres	Fibrobacteria	258ds10
OTU_1777	Bacteria	Tenericutes	Mollicutes	Anaeroplasmatales	Anaeroplasmataceae	Asteroleplasma
OTU_1792	Bacteria	Bacteroidetes	[Saprospirae]	[Saprospirales]	Chitinophagaceae	Chitinophaga
OTU_1800	Bacteria	Proteobacteria	Alphaproteobacteria	Rhizobiales	Bradyrhizobiaceae	Balneimonas
OTU_1833	Bacteria	Proteobacteria	Betaproteobacteria	Burkholderiales	Comamonadaceae	Methylibium
OTU_1835	Bacteria	Proteobacteria	Deltaproteobacteria	Myxococcales	Haliangiaceae
OTU_1865	Bacteria	Bacteroidetes	Flavobacteriia	Flavobacteriales	Flavobacteriaceae	Flavobacterium
OTU_1867	Bacteria	Proteobacteria	Gammaproteobacteria	Xanthomonadales	Xanthomonadaceae	Thermomonas
OTU_1870	Bacteria	Proteobacteria	Alphaproteobacteria	Sphingomonadales	Sphingomonadaceae	Novosphingobium
OTU_1872	Bacteria	Tenericutes	Mollicutes	Anaeroplasmatales	Anaeroplasmataceae	Asteroleplasma
OTU_1877	Bacteria	Bacteroidetes	[Saprospirae]	[Saprospirales]	Chitinophagaceae	Flavisolibacter
OTU_1904	Bacteria	Proteobacteria	Alphaproteobacteria	Caulobacterales	Caulobacteraceae	Asticcacaulis	NA
OTU_1915	Bacteria	Firmicutes	Bacilli	Bacillales
OTU_1930	Bacteria	Proteobacteria	Betaproteobacteria	Burkholderiales	Comamonadaceae
OTU_1932	Bacteria	Proteobacteria	Alphaproteobacteria	Rhizobiales	Hyphomicrobiaceae	Rhodoplanes
OTU_1933	Bacteria	Bacteroidetes	[Saprospirae]	[Saprospirales]	Chitinophagaceae
OTU_1984	Bacteria	Actinobacteria	Actinobacteria	Actinomycetales	Actinosynnemataceae	NA	NA
OTU_1992	Bacteria	Proteobacteria	Betaproteobacteria	Burkholderiales	Oxalobacteraceae
